# Supplementary material for: Irisin-regulated lncRNAs and their potential regulatory functions in chondrogenic differentiation of human mesenchymal stem cells
Source: Open Med (Wars). 2024 Nov 15;19(1):20241073. doi: 10.1515/med-2024-1073 (PMC11587921; doi:10.1515/med-2024-1073)
Supplement: Supplementary Table [file med-2024-1073-sm.xlsx]

## Sheet: irisin_vs_control_Sig_DEG
Gene	baseMean	log2FoldChange	lfcSE	stat	pvalue	padj	control_1	control_2	irisin_1	irisin_2	irisin_3	Symbol	Chr	GeneType	Description
ENSG00000229807.13	5213.28	9.32569	0.797882	11.6881	1.46697e-31	1.30053e-28	0.02	0	9.41	8.86	10.63	XIST	chrX	lncRNA	X inactive specific transcript
ENSG00000189223.15	1373.6	1.43608	0.129959	11.0503	2.18577e-28	1.52254e-25	0.76	0.75	2.24	2.51	2.24	PAX8-AS1	chr2	lncRNA	PAX8 antisense RNA 1
ENSG00000224189.8	216.412	2.74284	0.43345	6.32792	2.48481e-10	3.34233e-08	0.15	0.32	1.57	2.62	1.21	HAGLR	chr2	lncRNA	HOXD antisense growth-associated long non-coding RNA
ENSG00000231131.8	102.309	3.1376	0.505244	6.21007	5.29603e-10	6.84065e-08	0.13	0.14	1.63	1.08	1.35	LNCAROD	chr10	lncRNA	lncRNA activating regulator of DKK1
ENSG00000272168.8	279.232	-1.42214	0.272871	-5.21175	1.87066e-07	1.56589e-05	0.32	0.32	0.15	0.11	0.15	CASC15	chr6	lncRNA	cancer susceptibility 15
ENSG00000250302.3	375.696	1.17301	0.225662	5.19807	2.01364e-07	1.67123e-05	1.07	1.02	2.6	2.57	2.89	LINC01618	chr4	lncRNA	long intergenic non-protein coding RNA 1618
ENSG00000163364.10	138.242	2.03957	0.404982	5.0362	4.74871e-07	3.57602e-05	0.63	0.48	2.17	2.89	2.78	LINC01116	chr2	lncRNA	long intergenic non-protein coding RNA 1116
ENSG00000176728.10	364.889	-1.4182	0.28503	-4.9756	6.50448e-07	4.71611e-05	0.47	0.82	0.26	0.31	0.25	TTTY14	chrY	lncRNA	testis-specific transcript, Y-linked 14
XLOC_004581	249.012	1.61273	0.33201	4.85749	1.18885e-06	8.07918e-05	1.45	0.86	3.28	4.58	4.24	XLOC_004581	chr1	lncRNA	novel
ENSG00000262119.1	106.876	-2.46648	0.511942	-4.81789	1.45085e-06	9.62495e-05	3.07	2.75	0.49	0.95	0.38	RP11-483C6.1	chr14	lncRNA	--
ENSG00000225484.7	452.963	-1.00858	0.211948	-4.75863	1.94911e-06	0.000123829	0.73	0.68	0.42	0.35	0.44	NUTM2B-AS1	chr10	lncRNA	NUTM2B antisense RNA 1
ENSG00000287252.1	33.4093	8.15327	1.72359	4.7304	2.24077e-06	0.000138304	0	0	0.5	0.8	0.41	RP1-97D16.9	chr6	lncRNA	--
ENSG00000231764.10	47.3594	4.79079	1.02022	4.69583	2.65523e-06	0.000161332	0	0.01	0.12	0.14	0.12	DLX6-AS1	chr7	lncRNA	DLX6 antisense RNA 1
XLOC_043034	17.8534	20.0769	4.40989	4.55271	5.29597e-06	0.000290148	0	0	4.44	0	0	XLOC_043034	chr12	lncRNA	novel
ENSG00000225465.10	53.3493	3.2891	0.733467	4.48432	7.31465e-06	0.000381457	0.03	0.03	0.33	0.36	0.25	RFPL1S	chr22	lncRNA	RFPL1 antisense RNA 1
ENSG00000273284.1	25.2135	-5.66418	1.36394	-4.15282	3.28407e-05	0.00144588	1.11	1.88	0.07	0.03	0	RP11-888D10.4	chr18	lncRNA	--
XLOC_071066	73.1215	-2.72282	0.659049	-4.13143	3.60508e-05	0.00155979	2.71	2.06	0.17	0.44	0.63	XLOC_071066	chr15	lncRNA	novel
ENSG00000273245.1	29.3419	-4.57564	1.10933	-4.1247	3.71222e-05	0.0015983	3.35	3.02	0.04	0.17	0.25	RP11-434P11.2	chr2	lncRNA	--
ENSG00000267886.1	35.1523	4.40241	1.07174	4.10772	3.99579e-05	0.00170161	0.05	0.09	1.51	2.28	1.16	CTD-2291D10.4	chr19	lncRNA	--
ENSG00000241316.8	96.3237	-1.93572	0.476612	-4.0614	4.87783e-05	0.00198202	0.39	0.37	0.14	0.12	0.08	SUCLG2-AS1	chr3	lncRNA	SUCLG2 antisense RNA 1 (head to head)
ENSG00000260876.6	56.0071	3.29388	0.849072	3.87938	0.000104721	0.00379643	0.01	0.04	0.13	0.26	0.34	LINC01229	chr16	lncRNA	long intergenic non-protein coding RNA 1229
ENSG00000261083.3	39.0701	-3.35998	0.885279	-3.79539	0.000147413	0.00502648	0.58	1.02	0.13	0.1	0.04	LINC02516	chr4	lncRNA	long intergenic non-protein coding RNA 2516
ENSG00000229981.8	91.1059	2.35799	0.622027	3.79081	0.000150155	0.00510214	0.04	0.16	0.62	0.5	0.58	LINC01435	chr10	lncRNA	long intergenic non-protein coding RNA 1435
ENSG00000228288.7	17.4619	-6.99981	1.85	-3.78368	0.000154529	0.00521441	1.41	0.96	0	0.03	0	PCAT6	chr1	lncRNA	prostate cancer associated transcript 6
ENSG00000233461.6	14.6698	-7.72708	2.04366	-3.781	0.000156197	0.00525254	0.19	0.21	0	0	0	RP11-295G20.2	chr1	lncRNA	--
ENSG00000285051.2	14.7211	-7.73166	2.04869	-3.77395	0.00016068	0.00535711	0.06	0.1	0	0	0	SLC7A14-AS1	chr3	lncRNA	SLC7A14 antisense RNA 1
XLOC_098413	31.1488	4.64634	1.24015	3.7466	0.000179246	0.00586579	0.15	0	1.65	2.54	2.73	XLOC_098413	chr19	intronic	novel
XLOC_213320	14.4555	-7.7066	2.0641	-3.73363	0.000188741	0.00613533	2.75	1.62	0	0	0	XLOC_213320	chr8	lncRNA	novel
XLOC_070212	17.5413	7.22392	1.99367	3.62343	0.000290719	0.00892943	0	0	1.43	2.25	1.15	XLOC_070212	chr15	lncRNA	novel
ENSG00000288597.1	13.5412	-7.61171	2.10616	-3.61402	0.000301485	0.0091449	0.07	0.07	0	0	0	RP5-1055C14.9	chrX	lncRNA	--
ENSG00000270130.1	13.8248	-7.64262	2.11645	-3.61105	0.000304957	0.00917883	2.29	0.92	0	0	0	RP11-214K3.23	chr12	lncRNA	--
ENSG00000250102.6	21.0132	7.48559	2.13394	3.50787	0.000451703	0.0125838	0	0	0.19	0.02	0.61	LINC02377	chr4	lncRNA	long intergenic non-protein coding RNA 2377
ENSG00000255036.6	196.767	-1.04175	0.301062	-3.46027	0.000539638	0.0144974	0.98	0.98	0.52	0.57	0.55	SUGT1P4-STRA6LP-CCDC180	chr9	lncRNA	SUGT1P4-STRA6LP-CCDC180 readthrough
XLOC_004582	72.3235	2.11928	0.623634	3.39828	0.000678117	0.0173798	0.51	0.21	2.06	1.34	1.96	XLOC_004582	chr1	lncRNA	novel
XLOC_184799	146.704	-1.18874	0.351591	-3.38103	0.000722134	0.0181268	2.62	2.63	1.29	1.36	1.3	XLOC_184799	chr6	lncRNA	novel
ENSG00000214783.9	127.42	-1.32518	0.392958	-3.37232	0.000745375	0.0185905	0.69	0.81	0.34	0.3	0.39	POLR2J4	chr7	lncRNA	RNA polymerase II subunit J4, pseudogene
XLOC_033283	28.2197	-3.37953	1.00771	-3.35369	0.00079743	0.019613	1.45	1.11	0.16	0.17	0.09	XLOC_033283	chr11	lncRNA	novel
ENSG00000236049.1	74.0524	-2.49756	0.754254	-3.3113	0.00092862	0.0217952	1.84	1	0.17	0.59	0.11	LINC01920	chr2	lncRNA	long intergenic non-protein coding RNA 1920
ENSG00000250846.6	11.8121	-7.41558	2.24089	-3.30921	0.000935599	0.02188	0.81	0.34	0	0	0	EPHA5-AS1	chr4	lncRNA	EPHA5 antisense RNA 1
ENSG00000222032.1	142.272	-1.62841	0.497116	-3.27571	0.00105397	0.0238654	11.81	9.89	2.65	6.9	2.51	AC112721.2	chr2	lncRNA	--
XLOC_021591	11.4169	-7.36507	2.25103	-3.27187	0.00106838	0.0240898	1.37	1.99	0	0	0	XLOC_021591	chr10	lncRNA	novel
ENSG00000287566.1	11.9872	-7.43435	2.2802	-3.2604	0.00111256	0.0248277	0.05	0.28	0	0	0	RP11-116G8.7	chr10	lncRNA	--
ENSG00000262202.4	1119.19	-1.47754	0.454454	-3.25125	0.00114898	0.0255527	71.98	68.09	41.87	28.74	16.22	RP11-160E2.6	chr17	lncRNA	--
ENSG00000265479.7	131.699	-1.2595	0.389023	-3.23761	0.00120537	0.0264748	0.81	1.06	0.5	0.4	0.44	DTX2P1-UPK3BP1-PMS2P11	chr7	lncRNA	DTX2P1-UPK3BP1-PMS2P11 readthrough, transcribed pseudogene
ENSG00000273142.1	82.7038	-1.6392	0.509129	-3.21962	0.00128361	0.0276636	0.92	1.07	0.44	0.37	0.29	LINC02604	chr7	lncRNA	long intergenic non-protein coding RNA 2604
ENSG00000197934.8	10.9386	-7.30392	2.28351	-3.19856	0.00138117	0.0290095	0.19	0.17	0	0	0	CYYR1-AS1	chr21	lncRNA	CYYR1 antisense RNA 1
ENSG00000272491.1	11.0396	-7.31791	2.29305	-3.19134	0.00141613	0.0296018	0.55	0.26	0	0	0	RP5-1024N4.4	chr1	lncRNA	--
ENSG00000275927.1	11.0396	-7.31791	2.29305	-3.19134	0.00141613	0.0296018	1.67	0.77	0	0	0	RP11-567P19.1	chr16	lncRNA	--
ENSG00000284977.2	10.8164	-7.288	2.29676	-3.17316	0.00150789	0.0310559	0.04	0.03	0	0	0	RP11-281A20.2	chr9	lncRNA	--
XLOC_097845	66.4978	-2.36989	0.753882	-3.14358	0.00166897	0.0337321	1.53	2.47	0.13	0.41	0.78	XLOC_097845	chr19	antisense	novel
XLOC_042262	10.765	-7.28173	2.32261	-3.13515	0.00171765	0.0345371	2.57	1.01	0	0	0	XLOC_042262	chr12	intronic	novel
XLOC_104812	11.4486	-7.36783	2.361	-3.12064	0.00180457	0.0357323	0.26	2.3	0	0	0	XLOC_104812	chr2	lncRNA	novel
ENSG00000233672.9	12.2672	-6.48291	2.08121	-3.11497	0.00183962	0.0361855	0.09	0.06	0	0	0	RNASEH2B-AS1	chr13	lncRNA	RNASEH2B antisense RNA 1
ENSG00000273295.1	93.027	-1.42457	0.45945	-3.10061	0.00193124	0.0376188	0.65	0.65	0.29	0.3	0.25	AP000350.5	chr22	lncRNA	--
ENSG00000273345.5	104.841	1.74375	0.565551	3.08327	0.00204737	0.0390555	0.5	0.72	1.71	1.45	3.83	CTD-2410N18.4	chr5	lncRNA	--
ENSG00000268460.2	10.6248	-7.26028	2.37834	-3.05266	0.0022682	0.0426588	0.03	0.15	0	0	0	AC006262.6	chr19	lncRNA	--
ENSG00000224577.3	21.2608	5.1047	1.68346	3.03226	0.0024273	0.0446413	0.02	0	1.08	0.25	0.22	LINC01117	chr2	lncRNA	long intergenic non-protein coding RNA 1117
ENSG00000231437.3	9.95181	-7.1684	2.39049	-2.99872	0.00271119	0.0486917	0.24	0.1	0	0	0	LINC01750	chr1	lncRNA	long intergenic non-protein coding RNA 1750
ENSG00000268218.1	9.87191	-7.15486	2.3902	-2.99341	0.00275878	0.049184	0.1	0.23	0	0	0	AC137932.4	chr16	lncRNA	--
ENSG00000277829.1	63.1893	-1.9779	0.666556	-2.96734	0.00300385	0.0521238	5.1	5.11	1.03	2.46	0.97	RP5-1054A22.4	chr20	lncRNA	--
ENSG00000223834.5	9.55656	-7.10826	2.41006	-2.94942	0.00318374	0.0542409	0.13	0.23	0	0	0	RP11-472N13.2	chr10	lncRNA	--
XLOC_130357	90.5072	-1.69152	0.574495	-2.94436	0.00323623	0.0548865	2.13	2.25	0.35	0.92	1.05	XLOC_130357	chr21	intronic	novel
ENSG00000272468.1	9.49467	-7.10016	2.41531	-2.93965	0.00328581	0.0554381	1.3	0.76	0	0	0	RP1-86C11.7	chr6	lncRNA	--
ENSG00000274315.1	9.30155	-7.07048	2.43265	-2.90649	0.00365505	0.0597053	1.42	0.85	0	0	0	RP11-996F15.5	chr12	lncRNA	--
XLOC_000129	241.607	-1.0838	0.373884	-2.89877	0.00374633	0.0604896	15.63	8.77	6.26	9.01	4.53	XLOC_000129	GL000220.1	lncRNA	novel
ENSG00000234155.1	9.20048	-7.05384	2.43669	-2.89484	0.00379347	0.0608175	0.2	0.25	0	0	0	LINC02535	chr6	lncRNA	long intergenic non-protein coding RNA 2535
XLOC_154647	9.13859	-7.04542	2.46584	-2.85721	0.00427385	0.0666086	2.08	0.81	0	0	0	XLOC_154647	chr4	lncRNA	novel
ENSG00000228203.7	118.447	1.59166	0.557967	2.8526	0.00433631	0.0672301	0.19	0.26	0.41	0.59	1.29	GRASLND	chr2	lncRNA	glycosaminoglycan regulatory associated long non-coding RNA
ENSG00000254531.1	95.6865	1.6597	0.582015	2.85164	0.0043494	0.0673259	1.71	0.87	5.87	5.88	2.36	FLJ20021	chr4	lncRNA	--
ENSG00000286977.1	10.4174	-6.24194	2.19421	-2.84473	0.00444493	0.0682884	0.3	0.33	0	0.01	0	RP3-453A3.2	chrX	lncRNA	--
ENSG00000270344.3	197.607	-1.01652	0.357696	-2.84185	0.00448525	0.0687198	0.81	0.89	0.48	0.33	0.63	POC1B-AS1	chr12	lncRNA	POC1B antisense RNA 1
ENSG00000250133.2	8.88514	-7.00381	2.46658	-2.83948	0.00451865	0.0690688	0.25	0.25	0	0	0	HOXC-AS2	chr12	lncRNA	HOXC cluster antisense RNA 2
ENSG00000186615.11	81.7833	-1.48604	0.524298	-2.83434	0.00459206	0.0699169	0.49	0.31	0.15	0.19	0.15	KTN1-AS1	chr14	lncRNA	KTN1 antisense RNA 1
ENSG00000273192.1	8.81424	-6.99185	2.47701	-2.8227	0.00476206	0.0716152	0.19	0.27	0	0	0	CITF22-1A6.3	chr22	lncRNA	--
ENSG00000272263.1	16.8576	5.73322	2.03479	2.8176	0.0048384	0.0724794	0.05	0	2.82	0.35	1.46	RP11-767C1.2	chr3	lncRNA	--
ENSG00000270194.1	88.2222	1.82846	0.649682	2.81439	0.00488699	0.072983	0.56	0.16	1.05	2.21	1.09	GOLGA4-AS1	chr3	lncRNA	GOLGA4 antisense RNA 1
ENSG00000233818.1	8.79309	-6.98965	2.49222	-2.80458	0.00503817	0.0744992	0.62	0.29	0	0	0	AP000695.4	chr21	lncRNA	--
ENSG00000223935.3	8.74334	-6.97979	2.49475	-2.7978	0.00514527	0.0756428	0.11	0.22	0	0	0	LGALSL-DT	chr2	lncRNA	LGALSL divergent transcript
ENSG00000254985.1	8.7026	-6.97317	2.49529	-2.79453	0.00519744	0.0761043	0.67	1.21	0	0	0	RSF1-IT2	chr11	lncRNA	RSF1 intronic transcript 2
ENSG00000234775.2	8.5698	-6.95199	2.50134	-2.7793	0.00544763	0.0788208	0.19	0.15	0	0	0	RP11-335O13.7	chr1	lncRNA	--
XLOC_130586	8.6317	-6.96097	2.51986	-2.76244	0.00573714	0.081439	0.57	1.54	0	0	0	XLOC_130586	chr21	lncRNA	novel
ENSG00000276651.1	8.67087	-6.9698	2.52351	-2.76195	0.00574579	0.0815024	0.34	0.11	0	0	0	AC007950.2	chr15	lncRNA	--
XLOC_000130	56.2302	-1.89105	0.685041	-2.7605	0.00577134	0.081746	1.45	2.07	0.59	0.74	0.31	XLOC_000130	GL000220.1	lncRNA	novel
ENSG00000267278.6	9.88099	-6.16759	2.24244	-2.7504	0.00595234	0.0837018	0.15	0.08	0	0	0.01	MAP3K14-AS1	chr17	lncRNA	MAP3K14 antisense RNA 1
ENSG00000260585.1	14.7735	-5.12856	1.87975	-2.72832	0.00636574	0.088093	0.12	0.22	0	0.02	0	RP13-192B19.2	chrX	lncRNA	--
ENSG00000287697.1	14.6921	-5.12038	1.87956	-2.72424	0.0064449	0.0885952	0.52	0.83	0	0.07	0	RP1-102G20.8	chr1	lncRNA	--
ENSG00000267288.2	8.3661	-6.91789	2.53966	-2.72394	0.00645084	0.0886037	0.3	0.13	0	0	0	RP13-890H12.2	chr17	lncRNA	--
ENSG00000261064.1	92.8094	1.92668	0.707914	2.72163	0.00649614	0.0889753	1.2	0.66	1.84	8.18	2.14	LINC02256	chr15	lncRNA	long intergenic non-protein coding RNA 2256
ENSG00000260862.1	8.2243	-6.89239	2.53742	-2.7163	0.00660159	0.0899317	0.13	0.12	0	0	0	RP11-22H5.2	chr16	lncRNA	--
ENSG00000276116.2	25.1856	4.02186	1.48698	2.70472	0.00683626	0.0918914	0.08	0	0.65	1.45	0.14	FUT8-AS1	chr14	lncRNA	FUT8 antisense RNA 1
ENSG00000250486.5	30.5413	-3.35115	1.24552	-2.69057	0.00713297	0.094675	0.5	1	0.17	0.08	0	FAM218A	chr4	lncRNA	family with sequence similarity 218 member A
ENSG00000233975.2	144.705	1.16444	0.435016	2.67678	0.00743324	0.0976283	1.16	1.15	4.43	2.15	2.34	LINC02574	chr1	lncRNA	long intergenic non-protein coding RNA 2574
XLOC_000058	52.8172	2.44622	0.914373	2.6753	0.00746621	0.0979294	0.14	0.46	1.19	0.69	3.63	XLOC_000058	GL000205.2	lncRNA	novel
ENSG00000237529.2	8.36768	-6.91569	2.58726	-2.67298	0.00751817	0.0981569	0.11	0.57	0	0	0	RP11-439K3.3	chr9	lncRNA	--
ENSG00000262869.1	7.96028	-6.84481	2.57079	-2.66253	0.00775555	0.0999103	0.72	1.02	0	0	0	CTD-2545H1.1	chr17	lncRNA	--
ENSG00000275389.1	7.9497	-6.8436	2.57028	-2.66259	0.00775412	0.0999103	0.19	0.15	0	0	0	RP11-214K3.24	chr12	lncRNA	--
ENSG00000287733.1	7.9497	-6.8436	2.57028	-2.66259	0.00775412	0.0999103	0.52	0.41	0	0	0	RP11-134L10.2	chr7	lncRNA	--
ENSG00000251301.7	20.0883	4.01299	1.51016	2.65733	0.00787617	0.100931	0.02	0	0.24	0.08	0.18	LINC02384	chr12	lncRNA	long intergenic non-protein coding RNA 2384
ENSG00000247373.3	76.7002	-1.53037	0.577547	-2.64978	0.00805446	0.102609	0.33	0.42	0.22	0.13	0.1	TMED2-DT	chr12	lncRNA	TMED2 divergent transcript
ENSG00000226819.1	9.78757	6.38408	2.41176	2.64706	0.00811946	0.103235	0	0	1.07	0.71	0.19	MEIS1-AS3	chr2	lncRNA	MEIS1 antisense RNA 3
ENSG00000274213.1	7.83806	-6.82288	2.58185	-2.64264	0.00822636	0.104309	1.36	1.4	0	0	0	RP11-670E13.6	chr17	lncRNA	--
ENSG00000287569.1	9.41402	-6.10163	2.30907	-2.64246	0.00823069	0.104309	0.61	0.18	0.02	0	0	RP4-760C5.1	chr20	lncRNA	--
ENSG00000225313.5	7.8079	-6.81672	2.59279	-2.62911	0.00856097	0.107165	0.09	0.15	0	0	0	RP11-415J8.3	chr1	lncRNA	--
ENSG00000265477.1	7.76716	-6.8093	2.59484	-2.62417	0.00868592	0.107767	0.84	1.26	0	0	0	RP11-720L2.2	chr18	lncRNA	--
ENSG00000260317.1	12.9754	6.78842	2.60622	2.6047	0.00919534	0.111951	0	0	0	0.39	0.6	RP11-48B3.4	chr8	lncRNA	--
ENSG00000274297.1	63.9293	-1.74145	0.668569	-2.60474	0.00919441	0.111951	3.35	5.84	0.84	2.15	1.72	RP11-138H8.8	chr15	lncRNA	--
ENSG00000287223.1	14.1662	-4.88705	1.87934	-2.60041	0.00931129	0.11294	0.18	0.24	0.02	0	0	RP1-154K9.3	chrX	lncRNA	--
ENSG00000280604.1	90.706	-1.28293	0.493929	-2.59741	0.00939301	0.113367	0.6	0.83	0.32	0.42	0.27	PCBP3-OT1	chr21	lncRNA	--
ENSG00000260971.4	7.65552	-6.78808	2.61722	-2.59362	0.00949705	0.11441	0.04	0.08	0	0	0	RP1-158P9.2	chr1	lncRNA	--
ENSG00000269997.1	54.6478	-1.95049	0.752164	-2.59318	0.00950938	0.114438	4.17	4.55	0.72	2.34	0.82	RP11-214K3.21	chr12	lncRNA	--
ENSG00000286753.1	8.95394	-6.01784	2.3207	-2.59312	0.00951104	0.114438	0.19	0.37	0	0.02	0	RP11-531A21.6	chr5	lncRNA	--
ENSG00000236514.1	7.56346	-6.77164	2.61574	-2.5888	0.009631	0.115241	0.6	0.52	0	0	0	RP11-162G10.5	chr10	lncRNA	--
ENSG00000256596.1	8.82114	-5.99696	2.31937	-2.5856	0.00972091	0.11582	0.25	0.22	0	0.01	0	RP11-522N14.2	chr12	lncRNA	--
ENSG00000285205.2	164.464	-1.12527	0.436137	-2.58008	0.00987782	0.117188	0.95	1.65	0.84	0.82	0.39	RP11-179A9.4	chr14	lncRNA	--
ENSG00000236166.1	7.52272	-6.76399	2.62209	-2.57961	0.00989108	0.117274	0.7	0.54	0	0	0	RP3-523C21.2	chr6	lncRNA	--
